# Supplementary material for: Generating Bovine Monocyte-Derived Dendritic Cells for Experimental and Clinical Applications Using Commercially Available Serum-Free Medium
Source: Front Immunol. 2020 Oct 16;11:591185. doi: 10.3389/fimmu.2020.591185 (PMC7596353; doi:10.3389/fimmu.2020.591185)
Supplement: Supplementary file 1 [file Table_1.xlsx]

## Sheet: Supplementary Table 1
Enrichment Method	Medium/Condition	% Yield	% Viability (PI)	MHC class I		MHC class II		CD14		CD86		CD205		CD40		CD2		Cytokine Production (pg/10^6 MoDC)
				% Positive	MdFI	% Positive	MdFI	% Positive	MdFI	% Positive	MdFI	% Positive	MdFI	% Positive	MdFI	% Positive	MdFI	IFN-γ	IL-1α	IL-1β	IL-8	IL-10	IL-17A	MIP-1α	TNFα
Adh	AV-SF	14.2 ± 1.0	80.5 ± 1.8	98.6 ± 0.2	3548.6 ± 604.4	80.1 ± 3.5	1889.8 ± 171.7	1.3 ± 0.2	136.7 ± 23.3	11.3 ± 0.9	114.4 ± 8.6	82.9 ± 3.2	201.7 ± 15.0	NA	NA	36.8 ± 4.9	383.3 ± 77.1	3.3 ± 0.9	4.2 ± 1.5	10.7 ± 3.3	16683.5 ± 5561.2	23.1 ± 4.9	6.4 ± 1.9	30310.5 ± 11883.2	185.6 ± 19.1
	RPMI-S	15.7 ± 3.3	83.3 ± 3.2	97.1 ± 0.6	3619.0 ± 299.9	59.2 ± 10.3	822.6 ± 215.9	3.6 ± 0.5	228.0 ± 49.4	10.2 ± 2.0	174.0 ± 22.9	51.3 ± 6.7	179.0 ± 19.6	NA	NA	NA	NA	0.6 ± 0.1	4.5 ± 1.5	13.7 ± 3.6	22169.7 ± 3821.0	32.1 ± 9.1	8.5 ± 4.1	33361.9 ± 8354.4	348.6 ± 25.9
Adh+MACS	AV-SF	29.5 ± 3.6	82.0 ± 5.1	99.7 ± 0.2	3722.2 ± 1231.5	96.3 ± 0.5	2717.2 ± 622.1	3.8 ± 1.1	113.8 ± 19.1	15.8 ± 8.1	326.2 ± 97.0	64.8 ± 8.4	133.5 ± 16.4	NA	NA	2.4 ± 0.9	129.4 ± 26.1	0.3 ± 0.1	0.7 ± 0.1	5.9 ± 0.7	12403.9 ± 2486.1	16.4 ± 4.5	3.1 ± 1.4	20289.5 ± 5854.9	94.3 ± 23.9
	AV-SF (+DMSO Vehicle)	NA	92.9 ± 1.0	NA	NA	94.6 ± 1.4	2155.3 ± 278.0	NA	NA	12.0 ± 2.2	509.7 ± 61.6	76.5 ± 1.6	119.0 ± 2.1	79.6 ± 1.4	154.0 ± 9.1	NA	NA	0.4 ± 0.1	1.8 ± 0.3	7.9 ± 0.9	16355.6 ± 2011.6	41.4 ± 7.8	3.2 ± 0.8	7275.9 ± 1532.7	226.1 ± 73.0
	AV-SF (+PMA/Ionomycin)	NA	84.5 ± 3.8	NA	NA	97.2 ± 0.6	2755.7 ± 346.6	NA	NA	57.0 ± 7.0	429.7 ± 101.0	63.2 ± 8.1	131.7 ± 3.2	89.3 ± 2.5	234.3 ± 10.9	NA	NA	267.9 ± 67.7	3.9 ± 1.2	12.3 ± 1.4	20353.0 ± 1700.2	202.7 ± 28.2	745.9 ± 156.9	35743.2 ± 3303.1	1600.4 ± 329.0
	AV-SF (Day 3)	19.4 ± 2.1	87.0 ± 2.1	98.6 ± 0.3	3153.7 ± 157.9	90.9 ± 3.3	2611.3 ± 141.3	4.4 ± 0.7	80.9 ± 10.9	30.9 ± 3.1	495.7 ± 172.4	62.7 ± 3.3	151.7 ± 5.8	NA	NA	NA	NA	0.3 ± 0.1	0.8 ± 0.1	5.6 ± 0.2	17704.9 ± 5788.1	24.4 ± 5.6	4.6 ± 0.7	22086.2 ± 7537.4	207.4 ± 16.9
	AV-SF (Day 4)	28.7 ± 5.1	90.3 ± 3.1	98.7 ± 0.4	3040.0 ± 290.6	88.4 ± 2.7	2307.0 ± 295.3	3.5 ± 0.8	145.0 ± 13.7	27.4 ± 9.7	290.0 ± 47.5	46.2 ± 3.1	158.3 ± 6.2	NA	NA	NA	NA	0.4 ± 0.1	1.0 ± 0.2	5.5 ± 0.7	19809.0 ± 4910.0	28.5 ± 9.6	5.3 ± 1.0	21047.2 ± 6418.0	96.5 ± 26.7
	AV-SF (Day 5)	17.6 ± 6.7	82.9 ± 3.1	99.2 ± 0.1	2624.0 ± 243.8	90.6 ± 3.1	1759.3 ± 358.5	3.7 ± 0.3	175.0 ± 38.2	11.3 ± 1.7	385.3 ± 32.4	38.0 ± 6.8	140.0 ± 4.5	NA	NA	NA	NA	0.4 ± 0.0	1.0 ± 0.3	4.2 ± 0.5	19333.6 ± 3799.8	26.6 ± 9.6	4.4 ± 0.7	17923.8 ± 5739.4	61.0 ± 22.2
	AV-SF IL-4 (250 ng/mL) GM-CSF (25 ng/mL)	28.8 ± 9.9	86.6 ± 4.2	99.3 ± 0.4	3176.3 ± 843.1	89.6 ± 2.6	2265.3 ± 349.5	2.8 ± 0.9	156.7 ± 53.7	13.4 ± 0.8	361.3 ± 106.0	48.5 ± 4.6	143.0 ± 5.6	NA	NA	NA	NA	0.9 ± 0.3	2.2 ± 1.0	7.6 ± 2.4	22038.0 ± 4957.1	51.1 ± 23.2	5.8 ± 3.1	23022.6 ± 2786.8	82.0 ± 25.7
	AV-SF IL-4 (500 ng/mL) GM-CSF (50 ng/mL)	30.5 ± 8.1	83.9 ± 4.5	99.3 ± 0.3	3123.3 ± 771.9	88.2 ± 4.2	2168.0 ± 301.0	2.7 ± 0.8	158.7 ± 54.7	12.9 ± 1.7	491.3 ± 266.6	53.5 ± 5.3	149.0 ± 7.8	NA	NA	NA	NA	0.9 ± 0.3	2.6 ± 1.0	6.9 ± 1.9	19912.0 ± 5310.0	59.8 ± 27.9	5.4 ± 3.1	18920.5 ± 3815.2	79.7 ± 26.7
	AV-SF IL-4 (500 ng/mL) GM-CSF (25 ng/mL)	29.6 ± 6.4	83.1 ± 5.5	99.2 ± 0.5	3185.7 ± 826.6	89.6 ± 2.7	2316.3 ± 387.5	2.8 ± 0.7	166.3 ± 52.3	12.1 ± 1.4	285.0 ± 65.8	52.0 ± 5.0	145.0 ± 5.9	NA	NA	NA	NA	0.9 ± 0.3	2.5 ± 1.1	8.0 ± 2.6	21267.9 ± 6400.7	58.3 ± 25.8	5.8 ± 3.0	20440.1 ± 4766.0	72.0 ± 21.5
	AV-SF IL-4 (500 ng/mL) GM-CSF (12.5 ng/mL)	29.1 ± 7.5	85.0 ± 4.5	99.1 ± 0.5	3024.7 ± 833.8	90.6 ± 2.1	2258.3 ± 319.7	3.1 ± 0.8	144.3 ± 39.9	12.8 ± 1.0	359.3 ± 112.1	54.4 ± 4.0	145.0 ± 5.1	NA	NA	NA	NA	0.9 ± 0.3	2.5 ± 1.1	7.7 ± 2.9	23850.4 ± 7247.9	58.6 ± 24.0	5.2 ± 3.3	20834.7 ± 5410.6	72.5 ± 21.4
	AV-SF IL-4 (250 ng/mL) GM-CSF (50 ng/mL)	28.8 ± 7.2	84.0 ± 5.3	99.2 ± 0.5	3139.7 ± 786.7	88.7 ± 3.3	2064.0 ± 330.9	2.7 ± 0.8	157.6 ± 50.6	12.5 ± 0.6	300.0 ± 77.9	51.8 ± 6.0	147.0 ± 5.5	NA	NA	NA	NA	0.9 ± 0.3	2.3 ± 1.0	7.0 ± 2.0	23971.4 ± 6584.7	52.1 ± 22.8	5.2 ± 2.9	23223.3 ± 4764.5	75.2 ± 22.3
	AV-SF IL-4 (250 ng/mL) GM-CSF (12.5 ng/mL)	29.4 ± 7.0	86.5 ± 4.0	99.0 ± 0.6	3091.7 ± 847.0	90.9 ± 2.0	2335.7 ± 337.1	2.6 ± 0.6	156.3 ± 49.4	12.6 ± 1.0	346.0 ± 112.2	51.5 ± 4.9	143.7 ± 6.9	NA	NA	NA	NA	1.0 ± 0.3	2.3 ± 1.1	8.1 ± 2.6	20746.7 ± 6539.9	49.5 ± 21.0	6.1 ± 3.9	18978.3 ± 4229.2	74.2 ± 21.2
	AV-SF IL-4 (125 ng/mL) GM-CSF (50 ng/mL)	30.1 ± 7.4	85.5 ± 4.6	99.3 ± 0.3	3219.7 ± 815.4	88.0 ± 4.4	2127.3 ± 300.3	3.0 ± 0.8	139.3 ± 29.7	13.4 ± 0.7	324.3 ± 82.0	50.6 ± 7.1	145.7 ± 6.3	NA	NA	NA	NA	0.9 ± 0.3	2.4 ± 0.9	7.8 ± 2.7	18552.0 ± 5161.3	47.9 ± 19.7	5.4 ± 2.8	20147.2 ± 3264.4	84.0 ± 20.6
	AV-SF IL-4 (125 ng/mL) GM-CSF (25 ng/mL)	18.7 ± 4.0	88.4 ± 3.4	99.2 ± 0.4	3257.7 ± 837.9	89.1 ± 1.8	2311.7 ± 320.9	2.8 ± 0.7	160.0 ± 40.1	13.1 ± 1.9	370.0 ± 120.9	50.2 ± 5.1	144.7 ± 4.8	NA	NA	NA	NA	0.9 ± 0.3	2.1 ± 0.9	7.9 ± 1.9	23395.2 ± 7086.4	45.9 ± 17.7	5.4 ± 3.2	22868.6 ± 4334.3	79.4 ± 22.7
	AV-SF IL-4 (125 ng/mL) GM-CSF (12.5 ng/mL)	27.9 ± 8.2	89.7 ± 2.6	99.3 ± 0.3	3340.7 ± 908.0	89.5 ± 2.5	2443.7 ± 280.4	2.4 ± 0.5	126.7 ± 23.2	12.5 ± 1.5	335.0 ± 98.1	54.7 ± 4.8	148.3 ± 5.2	NA	NA	NA	NA	0.8 ± 0.3	2.5 ± 1.1	8.1 ± 2.5	21299.5 ± 6117.7	51.1 ± 20.6	6.1 ± 3.5	20313.6 ± 4376.6	81.9 ± 26.6
Supplementary Table 1. Datasets relating to percent yield, percent viability, surface marker expression, and cytokine profile of bovine MoDC under varying culture conditions. Data is represented as mean ± SEM, n ≥ 3 for each experiment. NA = not assessed.
